# Supplementary material for: Counties with Lower Insurance Coverage and Housing Problems Are Associated with Both Slower Vaccine Rollout and Higher COVID-19 Incidence
Source: Vaccines (Basel). 2021 Aug 31;9(9):973. doi: 10.3390/vaccines9090973 (PMC8473044; doi:10.3390/vaccines9090973)
Supplement: Supplementary file 1 [file vaccines-09-00973-s001.zip]

Archive with 1 entries (1 files):
- vaccines-1304086-supplementary.pdf
